# Supplementary material for: Does reactogenicity after a second injection of the BNT162b2 vaccine predict spike IgG antibody levels in healthy Japanese subjects?
Source: PLoS One. 2021 Sep 20;16(9):e0257668. doi: 10.1371/journal.pone.0257668 (PMC8452080; doi:10.1371/journal.pone.0257668)
Supplement: S1 File — (XLSX) [file pone.0257668.s001.xlsx]

## Sheet: BNT162b2
ID	sex	age	occupation	period1	period2	sIgG1	sIgG2	nIgG	allerge.Hx	pain1	swelling1	fatigue1	headache1	myalgia1	chills1	arthralgia1	LN.swelling1	fever1	temp1	AE_score1	pain2	swelling2	fatigue2	headache2	myalgia2	chills2	arthralgia2	LN.swelling2	fever2	temp2	AE_score2	Age50	LogsIgG1	LogsIgG2	LognIgG
1	1	31	doctor	18	15	563.5	18836.2	0.1	0	1	0	0	0	1	0	0	0	0	0	2	1	0	1	0	0	1	1	0	1	2	6	0	2.75089	4.27499	-1
2	1	33	doctor	18	15	874.8	18165.3	0.02	0	1	0	0	0	1	0	0	0	0	0	2	1	1	1	1	1	1	1	0	1	2	9	0	2.94191	4.25924	-1.69897
4	0	50	technician	18	14	773.2	14766.4	0.16	0	1	0	0	0	1	0	0	0	0	0	2	1	0	0	0	1	0	0	1	0	0	3	1	2.88829	4.16927	-0.79588
5	1	62	doctor	18	14	257.2	2825.8	0.02	0	1	0	1	0	0	0	0	0	0	0	2	1	0	0	0	1	0	0	0	0	0	2	1	2.41027	3.45114	-1.69897
6	0	32	technician	18	14	899.2	16983.3	0.07	0	0	0	0	0	0	0	0	0	0	0	0	0	0	1	1	1	1	1	0	0	0	5	0	2.95386	4.23002	-1.1549
7	1	33	technician	18	14	659.6	11641.5	0.13	0	0	0	0	0	0	0	0	0	0	0	0	0	0	0	0	1	0	0	0	0	0	1	0	2.81928	4.06601	-0.886057
8	0	23	technician	25	11	2257	62333.3	0.04	0	1	0	1	0	1	0	0	0	0	0	3	1	0	1	1	1	1	0	1	1	3	9	0	3.35353	4.79472	-1.39794
9	1	25	technician	18	14	573.2	14780.1	0.06	0	0	0	0	0	1	0	0	0	0	0	1	1	0	0	0	1	0	0	0	0	0	2	0	2.75831	4.16968	-1.22185
10	0	52	technician	18	14	400.5	11582.3	0.02	0	0	0	0	0	1	0	0	0	0	0	1	0	0	0	0	1	0	0	0	0	0	1	1	2.6026	4.06379	-1.69897
11	1	53	doctor	28	15	470.2	3857.1	0.02	0	0	0	0	0	0	0	0	0	0	0	0	1	0	0	0	0	0	0	0	0	0	1	1	2.67228	3.58626	-1.69897
12	0	42	nurse	21	11	2341	48770.2	0.05	0	1	0	0	0	1	0	0	1	0	0	3	1	0	1	1	1	1	1	1	0	0	7	0	3.3694	4.68815	-1.30103
13	0	43	nurse	20	10	2192.6	47815.8	0.02	0	1	0	1	1	0	0	0	0	0	0	3	1	0	1	1	0	1	0	1	0	0	5	0	3.34096	4.67957	-1.69897
14	0	44	part.time	20	10	841.6	37445.6	0.55	0	1	0	0	0	1	0	0	0	0	0	2	1	0	1	1	1	1	0	0	0	0	5	0	2.92511	4.5734	-0.259637
15	0	45	part.time	20	10	3723.6	41125.6	0.02	0	1	1	1	1	1	0	0	0	0	0	5	1	1	1	1	1	1	1	1	1	1	9	0	3.57096	4.61411	-1.69897
17	0	47	nurse	20	10	2012	16462.9	0.02	1	1	0	0	0	1	0	0	0	0	0	2	1	1	1	0	1	0	1	0	0	0	5	0	3.30363	4.21651	-1.69897
18	0	60	technician	20	11	2112.9	29187.4	0.04	0	1	0	0	0	0	0	0	0	0	0	1	1	1	1	0	0	1	0	0	1	1	5	1	3.32488	4.4652	-1.39794
19	0	48	technician	20	13	1517.1	17259	0.02	0	0	0	0	0	1	0	0	0	0	0	1	1	1	1	1	1	0	0	0	1	1	6	0	3.18101	4.23702	-1.69897
20	0	47	part.time	20	13	1176.9	26531	0.03	0	1	0	0	0	0	0	0	0	0	0	1	1	0	1	0	0	1	0	0	0	0	3	0	3.07074	4.42375	-1.52288
21	0	52	technician	19	14	1340.7	16513.7	0.03	0	1	0	0	0	0	0	0	0	0	0	1	0	0	0	0	0	0	0	0	0	0	0	1	3.12733	4.21784	-1.52288
22	1	54	doctor	20	13	1158.1	14749.6	0.3	0	0	0	0	0	1	0	0	0	0	0	1	1	0	1	1	1	0	1	0	1	1	6	1	3.06375	4.16878	-0.522879
23	0	61	technician	20	12	2668.3	10130.8	0.04	0	0	0	0	0	1	0	0	0	0	0	1	1	0	0	0	0	0	0	0	0	0	1	1	3.42623	4.00564	-1.39794
24	0	43	nurse	20	13	995.1	16012.2	0.03	0	1	0	1	0	1	0	0	0	0	0	3	1	0	1	1	0	0	0	0	0	0	3	0	2.99787	4.20445	-1.52288
25	0	51	technician	20	13	911.2	35408.9	0.03	1	1	0	1	1	1	0	1	0	0	0	5	1	1	0	0	1	0	0	0	0	0	3	1	2.95961	4.54911	-1.52288
26	0	53	technician	20	12	1690.8	15938.3	0.05	0	1	0	0	0	1	0	1	0	1	1	4	1	0	0	0	1	0	0	0	0	0	2	1	3.22809	4.20244	-1.30103
27	0	40	technician	20	13	976.2	32450.7	0.15	0	1	0	0	0	1	0	0	0	0	0	2	1	1	1	0	1	1	0	0	0	0	5	0	2.98954	4.51122	-0.823909
28	0	47	nurse	20	13	95.3	6184.3	0.1	0	0	0	0	1	1	0	0	0	0	0	2	0	0	0	1	0	0	0	0	0	0	1	0	1.97909	3.79129	-1
29	0	49	nurse	20	12	707.9	6882.1	0.01	0	1	0	0	0	1	0	0	0	0	0	2	1	1	1	0	1	0	1	0	0	0	5	0	2.84997	3.83772	-2
30	0	24	technician	20	13	1562.1	19466	0.04	0	1	0	0	0	0	0	0	0	0	0	1	1	1	1	1	1	0	0	1	0	0	6	0	3.19371	4.28928	-1.39794
31	1	28	technician	19	16	1202.2	8408.4	0.02	0	0	0	1	0	1	0	0	0	1	1	3	1	0	1	0	1	1	0	0	0	0	4	0	3.07998	3.92471	-1.69897
32	1	32	technician	20	12	546.2	16690.9	0.02	0	1	0	0	0	0	0	0	0	0	0	1	1	0	0	0	0	0	0	0	0	0	1	0	2.73735	4.22248	-1.69897
33	0	24	technician	18	11	5696.9	36029.4	0.19	0	1	0	0	0	0	0	0	0	0	0	1	1	0	1	1	0	0	0	0	0	0	3	0	3.75564	4.55666	-0.721246
34	0	36	clerk	20	13	979.3	18169.4	0.03	0	1	0	1	1	0	0	0	0	0	0	3	1	0	1	1	0	1	0	0	0	0	4	0	2.99092	4.25934	-1.52288
35	0	63	technician	20	13	884.3	19692.9	0.02	0	1	1	0	0	1	0	0	0	0	0	3	1	1	1	1	1	1	0	0	0	0	6	1	2.9466	4.29431	-1.69897
36	1	52	technician	20	16	1411	26373.5	0.04	0	1	0	0	0	1	0	0	0	0	0	2	1	0	1	1	1	1	1	0	0	0	6	1	3.14953	4.42117	-1.39794
37	0	42	technician	20	12	1459.9	14242.7	0.1	0	1	1	1	0	1	0	0	0	0	0	4	1	1	0	1	0	1	1	0	0	0	5	0	3.16432	4.15359	-1
38	0	42	technician	21	14	1883.5	29027.4	0.02	0	1	0	0	0	1	0	0	0	0	0	2	1	1	0	1	1	0	0	0	0	0	4	0	3.27497	4.46281	-1.69897
39	0	46	technician	20	13	848.6	12534.8	0.04	0	1	0	1	1	1	0	0	0	0	0	4	1	1	1	1	1	1	0	0	1	1	7	0	2.9287	4.09812	-1.39794
40	0	32	technician	20	11	434.9	12784.2	0.06	0	1	0	0	1	1	0	0	0	0	0	3	1	0	1	0	1	0	1	0	0	0	4	0	2.63839	4.10667	-1.22185
41	0	42	doctor	20	13	84.2	2939.6	0.05	1	1	1	1	0	1	0	0	0	0	0	4	1	1	1	1	1	1	0	0	0	0	6	0	1.92531	3.46829	-1.30103
42	1	23	technician	21	12	2789.4	39297.1	0.03	0	1	0	0	0	1	0	0	0	0	0	2	1	1	1	1	1	1	1	0	1	1	8	0	3.44551	4.59436	-1.52288
43	1	39	technician	20	11	5677.8	26543.9	0.07	0	0	1	0	0	1	0	0	0	0	0	2	1	1	1	0	1	1	0	0	1	1	6	0	3.75418	4.42396	-1.1549
44	1	35	technician	21	13	193.4	7053.6	0.04	1	1	0	1	0	1	0	0	0	0	0	3	1	0	0	0	1	0	0	0	0	0	2	0	2.28646	3.84841	-1.39794
45	0	38	clerk	20	11	2621.4	49834	0.07	0	1	0	0	0	1	0	0	0	0	0	2	1	0	1	1	0	1	1	0	1	2	7	0	3.41853	4.69753	-1.1549
46	1	44	technician	20	11	775.5	10355.8	0.04	0	1	0	0	0	0	0	0	0	0	0	1	1	1	1	1	1	0	0	0	0	0	5	0	2.88958	4.01518	-1.39794
47	0	59	part.time	21	12	199.4	4900.8	0.02	0	0	0	0	0	1	0	0	0	0	0	1	1	1	0	0	0	0	0	0	0	0	2	1	2.29973	3.69027	-1.69897
48	1	37	technician	21	16	1651.7	30199.4	0.05	0	1	1	0	0	1	0	0	0	0	0	3	0	0	1	0	1	0	0	1	0	0	3	0	3.21793	4.48	-1.30103
49	0	43	technician	20	11	432.9	5834.5	0.03	0	1	0	0	0	0	0	0	0	0	0	1	1	1	1	1	0	0	0	0	0	0	4	0	2.63639	3.766	-1.52288
50	0	25	technician	20	11	796.4	20673.5	0.03	0	1	1	1	1	0	0	0	0	0	0	4	1	1	1	1	0	1	1	0	0	0	6	0	2.90113	4.31541	-1.52288
51	1	61	technician	20	11	1095.7	7919.8	0.03	0	0	0	0	0	1	0	0	0	0	0	1	0	0	0	0	1	0	0	0	0	0	1	1	3.03969	3.89871	-1.52288
52	0	61	nurse	21	13	892.5	15354.4	0.02	1	1	0	0	1	0	0	0	0	0	0	2	1	0	0	1	0	0	0	0	0	0	2	1	2.95061	4.18623	-1.69897
53	0	48	clerk	20	11	1694.4	25925.7	0.26	0	1	1	1	1	1	0	0	0	0	0	5	1	1	1	1	1	1	1	1	0	0	8	0	3.22902	4.41373	-0.585027
54	0	39	part.time	20	11	611.7	13290.5	0.04	0	1	1	1	1	1	1	1	0	1	1	8	1	1	1	0	1	1	0	0	0	0	5	0	2.78654	4.12354	-1.39794
55	0	46	part.time	21	11	1216.5	28864.9	0.02	0	1	0	0	0	1	0	0	1	0	0	3	1	1	1	0	1	1	0	1	0	0	6	0	3.08511	4.46037	-1.69897
56	1	59	technician	21	15	845.7	10284.4	0.03	0	1	0	0	0	1	0	0	0	0	0	2	1	0	1	0	1	0	0	0	0	0	3	1	2.92722	4.01218	-1.52288
57	1	28	technician	20	11	1554.6	36687.8	0.11	0	1	0	0	0	1	0	0	0	0	0	2	1	0	1	1	1	1	1	1	1	3	10	0	3.19162	4.56452	-0.958607
58	0	26	technician	20	14	687	34380	0.05	0	1	1	0	0	0	0	0	0	0	0	2	1	1	0	0	0	0	0	0	0	0	2	0	2.83696	4.53631	-1.30103
59	1	50	technician	20	14	339.4	6597.8	0.06	0	1	0	0	0	0	0	0	0	0	0	1	1	0	0	0	0	0	0	0	0	0	1	1	2.53071	3.8194	-1.22185
60	0	52	technician	24	14	1064.7	12767.7	0.02	0	1	1	1	1	1	1	0	0	0	0	6	1	0	1	1	1	0	0	1	0	0	5	1	3.02723	4.10611	-1.69897
61	0	25	technician	20	11	2303.8	25389.7	0.12	0	1	1	1	0	1	0	0	0	0	0	4	1	1	1	1	1	1	0	0	0	0	6	0	3.36244	4.40466	-0.920819
62	0	23	technician	20	11	1082.9	8567.2	0.03	0	1	1	0	0	0	0	0	0	0	0	2	1	1	0	1	0	0	1	1	0	0	5	0	3.03459	3.93284	-1.52288
63	1	28	technician	21	11	1854.2	48613.9	0.03	0	1	0	0	0	1	0	0	0	0	0	2	1	0	1	1	1	1	1	0	1	1	7	0	3.26816	4.68676	-1.52288
64	0	29	technician	21	11	789.6	22563.5	0.15	0	0	0	0	0	1	0	0	0	0	0	1	1	0	1	1	1	1	1	0	1	3	9	0	2.89741	4.35341	-0.823909
65	0	60	technician	21	14	1407.9	17238	0.02	0	0	0	0	0	1	0	0	0	0	0	1	0	0	0	0	1	0	0	0	0	0	1	1	3.14857	4.23649	-1.69897
66	0	50	pharmacist	23	13	3592.2	28971.4	0.02	0	1	1	1	0	0	0	0	0	0	0	3	1	1	1	0	0	0	0	0	0	0	3	1	3.55536	4.46197	-1.69897
67	0	51	pharmacist	23	10	938.3	22983.3	0.09	0	1	0	0	0	0	0	0	0	0	0	1	1	0	0	0	0	0	0	0	0	0	1	1	2.97234	4.36141	-1.04576
68	0	27	pharmacist	21	10	4959.8	70272.2	0.03	0	0	0	0	0	1	0	0	0	0	0	1	1	0	1	0	1	0	0	0	1	1	4	0	3.69546	4.84678	-1.52288
69	1	30	pharmacist	23	10	1169.5	21914.5	0.11	1	1	0	0	0	0	0	0	0	0	0	1	1	1	1	0	1	0	1	0	0	0	5	0	3.068	4.34073	-0.958607
